# Supplementary material for: Trajectories of plasma and CSF MTBR-tau243 and phosphorylated-tau species across the Alzheimer’s disease continuum
Source: Nat Commun. 2026 Apr 9;17:3400. doi: 10.1038/s41467-026-71732-1 (PMC13065743; doi:10.1038/s41467-026-71732-1)
Supplement: Supplementary file 4 — Source data [file 41467_2026_71732_MOESM4_ESM.xlsx]

## Sheet: Figure 1 C and F
Amyloid-PET (C)
Biomarker	Mean	95%CI lower	95%CI upper
%ptau217	0.6	(-)1.7	0.4
%ptau111	1.2	0.4	2.2
%ptau208	1.8	0.0	3.2
%ptau153	2.3	1.0	3.5
%ptau181	2.7	1.5	3.8
%ptau231	3.2	2.0	4.2
%ptau205	5.5	3.8	7.3
MTBR-tau243	6.7	5.2	8.3
mPACC	14.0	12.0	17.5
np-tau mid-region	18.6	14.9	22.6
Tau-PET (F)
Biomarker	Mean	95%CI lower	95%CI upper
%ptau217	(-)5.3	(-)6.1	(-)4.6
%ptau153	(-)3.7	(-)4.6	(-)2.6
%ptau208	(-)3.3	(-)4.8	(-)2.1
%ptau111	(-)2.9	(-)4.1	(-)1.7
%ptau181	(-)2.5	(-)3.6	(-)1.3
%ptau231	(-)2.2	(-)3.3	(-)1.0
MTBR-tau243	(-)1.9	(-)2.7	(-)0.8
%ptau205	(-)1.6	(-)2.5	(-)0.7
mPACC	0.6	(-)0.6	1.8
np-tau mid-region	6.4	4.6	8.3

## Sheet: Figure 4 B and D
Amyloid-PET (B)
Biomarker	Mean	95%CI lower	95%CI upper
%ptau217	1.8	(-)2.8	0.9
%ptau205	11.5	9.5	13.5
Tau-PET (D)
Biomarker	Mean	95%CI lower	95%CI upper
%ptau217	(-)6.8	(-)15.1	(-)4.8
MTBR-tau243	(-)3.7	(-)4.5	(-)2.5
%ptau205	1.9	1.16	2.7
mPACC	4.2	2.8	5.3
np-tau mid-region	14.3	13.6	15.2
